# Supplementary material for: Variation in base composition underlies functional and evolutionary divergence in non-LTR retrotransposons
Source: Mob DNA. 2020 Apr 7;11:14. doi: 10.1186/s13100-020-00209-9 (PMC7140322; doi:10.1186/s13100-020-00209-9)
Supplement: Supplementary file 1 — Additional file 1. List of sequences used in this study and their base composition. [file 13100_2020_209_MOESM1_ESM.xlsx]

## Sheet: Sheet1
Supplementary material 1 - List of sequences used in this study and their base composition.
Lineages	Species	SEQUENCES	LENGTH of ORF2	%A	%C	%T	%G	%AT	%CG		%A1	%C1	%T1	%G1	%AT1	%GC1		%A2	%C2	%T2	%G2	%AT2	%GC2		%A3	%C3	%T3	%G3	%AT3	%GC3	polyA
L1	ANOLIS	L1-AC3b	3804	41.4564	15.1945	24.4742	18.8749	65.9306	34.0694		42.1136	14.511	19.5584	23.817	61.6719	38.3281		40.3785	15.2208	29.7319	14.6688	70.1104	29.8896		41.877	15.8517	24.1325	18.1388	66.0095	33.9905	24
L1	ANOLIS	L1_AC1	3810	41.6273	15.4856	24.4357	18.4514	66.063	33.937		42.8346	14.4882	19.2913	23.3858	62.126	37.874		41.3386	14.9606	29.7638	13.937	71.1024	28.8976		40.7087	17.0079	24.252	18.0315	64.9606	35.0394	20
L1	ANOLIS	L1-AC8	3753	41.3269	14.4684	25.02	19.1847	66.3469	33.6531		42.446	13.1095	21.5028	22.9416	63.9488	36.0512		42.0464	15.4277	28.4572	14.0687	70.5036	29.4964		39.4884	14.8681	25.0999	20.5436	64.5883	35.4117	19
L1	ANOLIS	L1-AC7	3645	41.2894	14.8697	24.856	18.9849	66.1454	33.8546		41.7284	12.8395	22.4691	22.963	64.1975	35.8025		41.8107	15.3086	28.9712	13.9095	70.7819	29.2181		40.3292	16.4609	23.1276	20.0823	63.4568	36.5432	14
L1	ANOLIS	L1_AC9	3753	42.3928	14.6017	23.9808	19.0248	66.3736	33.6264		41.247	15.1079	21.0232	22.6219	62.2702	37.7298		42.526	14.0687	28.0576	15.3477	70.5835	29.4165		43.4053	14.6283	22.8617	19.1047	66.267	33.733	31
L1	ANOLIS	L1_AC11	3771	43.0655	14.638	23.1238	19.1726	66.1893	33.8107		42.4821	14.0811	20.2864	23.1504	62.7685	37.2315		42.323	14.638	27.8441	15.1949	70.1671	29.8329		44.3914	15.1949	21.2411	19.1726	65.6325	34.3675	21
L1	ANOLIS	L1_AC14	3756	45.3408	13.738	22.9499	17.9712	68.2907	31.7093		43.77	14.0575	19.8083	22.3642	63.5783	36.4217		43.8498	13.738	27.9553	14.4569	71.8051	28.1949		48.4026	13.4185	21.0863	17.0927	69.4888	30.5112	29
L1	ANOLIS	L1_AC12	3813	44.7941	13.0606	23.6821	18.4632	68.4763	31.5237		44.9253	13.0606	20.4563	21.5578	65.3816	34.6184		42.9583	13.8474	28.3242	14.8702	71.2825	28.7175		46.4988	12.2738	22.2659	18.9614	68.7648	31.2352	33
L1	ANOLIS	L1_AC15	3732	40.9164	14.0675	24.0354	20.9807	64.9518	35.0482		39.9518	13.1833	20.0161	26.8489	59.9678	40.0322		40.5145	14.0675	29.582	15.836	70.0965	29.9035		42.283	14.9518	22.508	20.2572	64.791	35.209	18
L1	ANOLIS	L-AC20	3732	45.1768	11.6292	23.0975	20.0965	68.2744	31.7256		44.1318	12.5402	18.2476	25.0804	62.3794	37.6206		43.2476	12.4598	28.6977	15.5949	71.9453	28.0547		48.1511	9.88746	22.3473	19.6141	70.4984	29.5016	30
L1	ANOLIS	L1_AC18	3723	43.0298	9.80392	23.9592	23.2071	66.989	33.011		44.8026	11.4424	17.4859	26.2691	62.2885	37.7115		40.4512	12.0064	29.2506	18.2917	69.7019	30.2981		43.8356	5.96293	25.141	25.0604	68.9766	31.0234	23
L1	ANOLIS	L1_AC17	3756	44.3291	10.623	22.7636	22.2843	67.0927	32.9073		44.9681	11.4217	17.1725	26.4377	62.1406	37.8594		41.2141	12.4601	27.8754	18.4505	69.0895	30.9105		46.8051	7.98722	23.2428	21.9649	70.0479	29.9521	14
L1	COW	COW	3819	43.8596	19.7172	19.9791	16.4441	63.8387	36.1613		46.6614	17.282	14.5326	21.524	61.194	38.806		39.8272	18.3818	28.5939	13.1972	68.4211	31.5789		45.0903	23.4878	16.8107	14.6112	61.901	38.099	19
L1	PIG	PIG	3819	42.8123	20.7908	19.7434	16.6536	62.5556	37.4444		45.2474	17.2035	14.7683	22.7808	60.0157	39.9843		40.22	19.0888	27.9654	12.7258	68.1854	31.8146		42.9694	26.0801	16.4965	14.454	59.4658	40.5342	13
L1	HORSE	HORSE	3882	43.3282	20.2215	19.0881	17.3622	62.4163	37.5837		46.7543	16.0742	14.7604	22.4111	61.5147	38.4853		39.49	17.9289	28.5162	14.0649	68.0062	31.9938		43.7403	26.6615	13.9876	15.6105	57.728	42.272	14
L1	RABBIT	RABBIT	3825	40.4444	20.6275	20.6536	18.2745	61.098	38.902		43.6078	16.3922	17.098	22.902	60.7059	39.2941		37.4118	19.2941	28.2353	15.0588	65.6471	34.3529		40.3137	26.1961	16.6275	16.8627	56.9412	43.0588	10
L1	HUMAN	L1Hs	3828	40.7785	21.6301	20.2978	17.2936	61.0763	38.9237		43.2602	18.4169	16.8495	21.4734	60.1097	39.8903		38.0094	20.0627	28.1348	13.7931	66.1442	33.8558		41.0658	26.4107	15.9091	16.6144	56.9749	43.0251	17
L1	MICROCEBUS	MICROCEBUS	3876	41.4087	20.6398	21.1816	16.7699	62.5903	37.4097		43.808	17.9567	17.1827	21.0526	60.9907	39.0093		38.7771	18.9628	28.1734	14.0867	66.9505	33.0495		41.6409	25	18.1889	15.1703	59.8297	40.1703	19
L1	ARMADILLO	ARMADILLO	3819	43.1788	18.3818	21.3145	17.1249	64.4933	35.5067		44.9332	16.3394	16.7321	21.9953	61.6654	38.3346		39.8272	18.4603	28.1225	13.5899	67.9497	32.0503		44.7761	20.3456	19.0888	15.7895	63.8649	36.1351	12
L1	DOG	DOG	3828	39.3939	20.0366	21.4472	19.1223	60.8412	39.1588		42.6332	17.8683	16.4577	23.0408	59.0909	40.9091		37.8527	19.0439	28.605	14.4984	66.4577	33.5423		37.6959	23.1975	19.279	19.8276	56.9749	43.0251	11
L1	PANDA	PANDA	3828	39.7597	20.7158	21.1338	18.3908	60.8934	39.1066		42.5549	18.4953	16.0658	22.884	58.6207	41.3793		37.6959	19.5141	28.4483	14.3417	66.1442	33.8558		39.0282	24.1379	18.8871	17.9467	57.9154	42.0846	11
L1	HYRAX	HYRAX	3825	40.3137	20.6797	21.2549	17.7516	61.5686	38.4314		42.902	18.4314	16.7059	21.9608	59.6078	40.3922		38.5098	18.902	28.4706	14.1176	66.9804	33.0196		39.5294	24.7059	18.5882	17.1765	58.1176	41.8824	9
L1	ELEPHANT	ELEPHANT	3816	43.0556	20.0472	20.5451	16.3522	63.6006	36.3994		45.5975	17.6887	15.8019	20.9119	61.3994	38.6006		39.3082	18.7107	28.2233	13.7579	67.5314	32.4686		44.261	23.7421	17.6101	14.3868	61.8711	38.1289	13
L1	RAT	RAT	3861	40.6371	20.8236	20.8754	17.6638	61.5126	38.4874		43.4343	17.5602	16.8609	22.1445	60.2953	39.7047		38.073	18.4149	28.2051	15.3069	66.2782	33.7218		40.404	26.4957	17.5602	15.54	57.9643	42.0357	11
L1	MOUSE_A	L1_MdA	3846	39.7816	20.6968	21.3989	18.1227	61.1804	38.8196		42.5117	18.1747	16.6147	22.6989	59.1264	40.8736		37.2075	19.1108	28.6271	15.0546	65.8346	34.1654		39.6256	24.805	18.9548	16.6147	58.5803	41.4197	11
L1	OPOSSUM	OPOSSUM	3807	42.5795	17.4416	21.6706	18.3084	64.2501	35.7499		45.3901	14.4996	17.2577	22.8526	62.6478	37.3522		39.9527	16.3121	28.684	15.0512	68.6367	31.3633		42.3956	21.513	19.0701	17.0213	61.4657	38.5343	19
L1	XENOPUS	L1-51_XT	3822	41.26	28.1	18.03	12.61	59.29	40.71		38.23	28.26	16.25	17.27	54.48	45.53		38.7	25.27	25.75	10.28	64.45	35.55		46.86	30.77	12.09	10.28	58.95	41.05	12
L1	XENOPUS	XENOPUSL1-57	3819	35.1139	23.6449	27.4156	13.8256	62.5295	37.4705		35.5852	22.0738	23.7235	18.6174	59.3087	40.6913		33.3857	26.0016	30.2435	10.3692	63.6292	36.3708		36.3708	22.8594	28.2797	12.4902	64.6504	35.3496	13
L1	XENOPUS	XENOPUSL1-39	3840	39.1927	21.9792	22.8385	15.9896	62.0312	37.9688		38.125	23.125	18.9844	19.7656	57.1094	42.8906		38.3594	19.2969	29.2188	13.125	67.5781	32.4219		41.0938	23.5156	20.3125	15.0781	61.4062	38.5938	16
L1	XENOPUS	L1-62_XT	3780	35.19	24.71	25.24	14.87	60.43	39.58		34.44	26.03	20.71	18.81	55.15	44.84		32.86	26.51	29.21	11.43	62.07	37.94		38.25	21.59	25.79	14.37	64.04	35.96	5
L1	XENOPUS	L1-44_XT	3807	34.83	21.78	27.13	16.26	61.96	38.04		35.7	23.48	22.14	18.68	57.84	42.16		32.94	24.03	29.39	13.63	62.33	37.66		35.86	17.81	29.87	16.47	65.73	34.28	11
L1	XENOPUS	XENOPUSL1-38	3774	35.8241	25.9141	23.2644	14.9974	59.0885	40.9115		35.1351	24.9603	20.8267	19.0779	55.9618	44.0382		34.6582	25.0397	28.2194	12.0827	62.8776	37.1224		37.6789	27.7424	20.7472	13.8315	58.4261	41.5739	9
L1	XENOPUS	XENOPUSL1-47	3801	36.4641	24.2568	23.1255	16.1536	59.5896	40.4104		33.9384	27.1507	18.9424	19.9684	52.8808	47.1192		34.9645	22.0994	29.6764	13.2597	64.6409	35.3591		40.4893	23.5201	20.7577	15.2328	61.247	38.753	7
L1	XENOPUS	L1-42_XT	3828	34.4	24.37	24.35	16.88	58.75	41.25		34.17	24.61	19.75	21.47	53.92	46.08		32.92	25.08	28.29	13.71	61.21	38.79		36.13	23.43	25	15.44	61.13	38.87	5
L1	XENOPUS	L1-48_XT	3798	32.28	26.01	24.04	17.67	56.32	43.68		33.33	25.67	19.35	21.64	52.68	47.31		32.54	24.88	29.23	13.35	61.77	38.23		30.96	27.49	23.54	18.01	54.5	45.5	5
L1	XENOPUS	L1-45_XT	3816	33.88	25.81	23.24	17.06	57.12	42.87		34.43	26.49	18.63	20.44	53.06	46.93		32.86	25.16	28.93	13.05	61.79	38.21		34.36	25.79	22.17	17.69	56.53	43.48	7
L1	XENOPUS	XENOPUSL1-46	3855	34.8119	26.0182	22.5422	16.6278	57.3541	42.6459		35.9533	24.0467	19.2218	20.7782	55.1751	44.8249		33.1518	25.214	27.8599	13.7743	61.0117	38.9883		35.3307	28.7938	20.5447	15.3307	55.8755	44.1245	10
L1	XENOPUS	L1-50A_XT	3900	34.64	27.15	21.49	16.72	56.13	43.87		33.38	27.23	18.31	21.08	51.69	48.31		33.69	26.54	27	12.77	60.69	39.31		36.85	27.69	19.15	16.31	56	44	6
L1	XENOPUS	L1-43_XT	3798	34.89	26.59	23.59	14.93	58.48	41.52		34.04	26.07	21.33	18.56	55.37	44.63		33.49	26.46	27.8	12.24	61.29	38.7		37.12	27.25	21.64	13.98	58.76	41.23	8
L1	XENOPUS	L1-49_XT	3798	34.18	27.8	22.46	15.56	56.64	43.36		33.33	27.65	19.04	19.98	52.37	47.63		33.73	26.78	27.41	12.09	61.14	38.87		35.47	28.99	20.93	14.61	56.4	43.6	1
L1	XENOPUS	XENOPUSL1-15	3735	31.7537	27.925	22.249	18.0723	54.0027	45.9973		31.245	28.0321	18.3133	22.4096	49.5582	50.4418		30.9237	26.506	29.4779	13.0924	60.4016	39.5984		33.0924	29.2369	18.9558	18.7149	52.0482	47.9518	3
L1	XENOPUS	L1-13_XT	3747	29.33	27.89	23.73	19.06	53.06	46.95		28.18	27.78	19.22	24.82	47.4	52.6		28.82	28.02	29.94	13.21	58.76	41.23		30.98	27.86	22.02	19.14	53	47	5
L1	XENOPUS	L1-30_XT	3744	28.95	27.16	20.97	22.92	49.92	50.08		29.25	25.8	17.63	27.32	46.88	53.12		28.69	26.92	28.53	15.87	57.22	42.79		28.93	28.77	16.75	25.56	45.68	54.33	1
L1	XENOPUS	XENOPUSL1-29	3225	31.969	25.2713	23.907	18.8527	55.876	44.124		31.6279	24.9302	20	23.4419	51.6279	48.3721		30.9767	24.8372	29.1163	15.0698	60.093	39.907		33.3023	26.0465	22.6047	18.0465	55.907	44.093	2
L1	XENOPUS	L1-2_XT	3729	28.99	24.43	25.15	21.43	54.14	45.86		27.11	24.7	20.27	27.92	47.38	52.62		30.01	24.22	30.33	15.45	60.34	39.67		29.85	24.38	24.86	20.92	54.71	45.3	6
L1	XENOPUS	L1-9_XT	3777	30.95	23.88	23.46	21.71	54.41	45.59		27.16	24.62	21.05	27.16	48.21	51.78		30.34	24.31	29.47	15.89	59.81	40.2		35.35	22.72	19.86	22.08	55.21	44.8	3
L1	XENOPUS	XENOPUSL1-18	3765	30.757	25.923	22.2576	21.0624	53.0146	46.9854		29.8008	26.1355	17.6892	26.3745	47.49	52.51		30.3586	24.4622	28.9243	16.255	59.2829	40.7171		32.1116	27.1713	20.1594	20.5578	52.2709	47.7291	6
L1	XENOPUS	L1-12_XT	3732	36.6	24.36	22.21	16.83	58.81	41.19		37.22	22.59	17.52	22.67	54.74	45.26		32.32	25.24	29.58	12.86	61.9	38.1		40.27	25.24	19.53	14.95	59.8	40.19	11
L1	XENOPUS	L1-12B_XT	3720	36.77	25.65	20.67	16.91	57.44	42.56		36.94	23.87	16.77	22.42	53.71	46.29		32.02	25.81	29.19	12.98	61.21	38.79		41.37	27.26	16.05	15.32	57.42	42.58	11
L1	XENOPUS	L1-12A_XT	3741	35.39	24.89	21.89	17.83	57.28	42.72		37.21	24.22	15.8	22.77	53.01	46.99		31.19	25.74	29.27	13.79	60.46	39.53		37.77	24.7	20.61	16.92	58.38	41.62	5
L1	XENOPUS	XenopusL1-11	3732	34.7803	25.911	20.9539	18.3548	55.7342	44.2658		34.9678	24.5981	17.4437	22.9904	52.4116	47.5884		30.9486	26.3666	28.3762	14.3087	59.3248	40.6752		38.4244	26.7685	17.0418	17.7653	55.4662	44.5338	8
L1	XENOPUS	XENOPUSL1-35	3747	34.1873	27.6221	20.5231	17.6675	54.7104	45.2896		34.0272	25.6205	17.1337	23.2186	51.1609	48.8391		30.9848	26.1809	29.2234	13.6109	60.2082	39.7918		37.55	31.0649	15.2122	16.1729	52.7622	47.2378	5
L1	XENOPUS	XENOPUSL1-17	3735	32.2088	27.2021	23.909	16.6801	56.1178	43.8822		31.4056	24.8193	21.6867	22.0884	53.0924	46.9076		29.2369	27.7912	30.1205	12.8514	59.3574	40.6426		35.9839	28.996	19.9197	15.1004	55.9036	44.0964	4
L1	XENOPUS	XENOPUSL1-32	3783	31.1922	27.2799	22.4425	19.0854	53.6347	46.3653		30.2141	27.8351	17.7637	24.1872	47.9778	52.0222		31.0071	25.5353	29.5004	13.9572	60.5075	39.4925		32.3553	28.4695	20.0634	19.1118	52.4187	47.5813	3
L1	XENOPUS	L1-21_XT	3747	29.25	28.53	23.27	18.95	52.52	47.48		28.34	27.78	19.46	24.42	47.8	52.2		29.62	27.3	28.26	14.81	57.88	42.11		29.78	30.5	22.1	17.61	51.88	48.11	3
L1	XENOPUS	L1-28_XT	3756	35.97	24.25	21.57	18.21	57.54	42.46		34.5	25	17.33	23.16	51.83	48.16		34.03	23	29.87	13.1	63.9	36.1		39.38	24.76	17.49	18.37	56.87	43.13	8
L1	XENOPUS	L1-10_XT	3735	29.93	28.38	23.72	17.97	53.65	46.35		30.2	28.03	18.8	22.97	49	51		29.24	26.91	30.84	13.01	60.08	39.92		30.36	30.2	21.53	17.91	51.89	48.11	6
L1	XENOPUS	L1-8_XT	3753	32.11	27.05	23.31	17.53	55.42	44.58		32.21	26.22	18.55	23.02	50.76	49.24		29.02	28.46	28.94	13.59	57.96	42.05		35.09	26.46	22.46	15.99	57.55	42.45	4
L1	XENOPUS	L1-4_XT	3732	31.14	27.97	24.44	16.45	55.58	44.42		30.71	27.01	21.14	21.14	51.85	48.15		29.02	29.02	29.02	12.94	58.04	41.96		33.68	27.89	23.15	15.27	56.83	43.16	5
L1	XENOPUS	XENOPUSL1-6	3747	30.7713	28.5829	23.2186	17.4273	53.9899	46.0101		29.6237	28.9031	19.2154	22.2578	48.8391	51.1609		30.2642	27.2218	29.1433	13.3707	59.4075	40.5925		32.4259	29.6237	21.297	16.6533	53.723	46.277	5
L1	XENOPUS	L1-5_XT	3744	29.03	32.21	21.07	17.68	50.1	49.89		28.45	29.73	18.83	23	47.28	52.73		27.72	29.65	29.49	13.14	57.21	42.79		30.93	37.26	14.9	16.91	45.83	54.17	3
L1	ZEBRAFISH	zebrafishL1-17B	3789	29.7704	20.6651	32.0665	17.498	61.8369	38.1631		31.9873	20.6651	24.8614	22.4861	56.8488	43.1512		29.2953	22.8029	32.6207	15.2811	61.9161	38.0839		28.0285	18.5273	38.7173	14.7268	66.7458	33.2542	13
L1	TAKIFUGU	L1-2_Takifugu	3765	27.9416	23.5325	29.8805	18.6454	57.822	42.178		29.8008	22.4701	23.9044	23.8247	53.7052	46.2948		28.0478	25.0199	31.9522	14.9801	60	40		25.9761	23.1076	33.7849	17.1315	59.761	40.239	2
L1	ZEBRAFISH	ZEBRAFISHL1-6	3768	35.1115	19.931	29.724	15.2335	64.8355	35.1645		35.6688	20.3025	24.2038	19.8248	59.8726	40.1274		33.9172	22.1338	30.8917	13.0573	64.8089	35.1911		35.7484	17.3567	34.0764	12.8185	69.8248	30.1752	9
L1	ZEBRAFISH	zebrafishL1-12A	3786	36.4765	16.7723	27.7866	18.9646	64.2631	35.7369		37.9556	16.0856	23.6133	22.3455	61.5689	38.4311		36.9255	17.7496	29.5563	15.7686	66.4818	33.5182		34.5483	16.4818	30.1902	18.7797	64.7385	35.2615	19
L1	ZEBRAFISH	zebrafishL1-12B	3729	40.413	17.4309	26.3341	15.8219	66.7471	33.2529		40.8689	17.5382	20.8367	20.7562	61.7056	38.2944		40.0644	18.6645	28.399	12.8721	68.4634	31.5366		40.3057	16.0901	29.7667	13.8375	70.0724	29.9276	16
L1	ZEBRAFISH	zebrafishL1-8	3783	32.9368	14.6973	30.2141	22.1517	63.1509	36.8491		34.0999	14.1158	23.7113	28.073	57.8113	42.1887		34.0999	18.4774	31.9588	15.4639	66.0587	33.9413		30.6106	11.4988	34.9722	22.9183	65.5829	34.4171	7
L1	ZEBRAFISH	zebrafishL1-10B	3816	35.2725	17.1384	30.3721	17.217	65.6447	34.3553		36.7925	17.6887	23.8208	21.6981	60.6132	39.3868		33.805	20.1258	31.3679	14.7013	65.173	34.827		35.2201	13.6006	35.9277	15.2516	71.1478	28.8522	12
L1	ZEBRAFISH	zebrafishL1-11Aa	3735	37.4297	23.3467	27.2021	12.0214	64.6319	35.3681		38.9558	21.3655	24.0964	15.5823	63.0522	36.9478		35.1004	25.1406	29.3976	10.3614	64.498	35.502		38.2329	23.5341	28.1124	10.1205	66.3454	33.6546	24
L1	ZEBRAFISH	ZebrafishL1-1D	3780	34.6825	18.6508	31.0582	15.6085	65.7407	34.2593		35.6349	18.0159	26.5079	19.8413	62.1429	37.8571		33.7302	22.3016	30.7143	13.254	64.4444	35.5556		34.6825	15.6349	35.9524	13.7302	70.6349	29.3651	18
L1	ZEBRAFISH	zebrafishL1-16B	3789	34.389	18.5801	31.1428	15.8881	65.5318	34.4682		34.6002	19.4774	25.4157	20.5067	60.0158	39.9842		34.9169	19.5566	32.8583	12.6683	67.7751	32.2249		33.65	16.7063	35.1544	14.4893	68.8044	31.1956	15
L1	ZEBRAFISH	ZEBRAFISHL1-1B	3795	34.1238	18.1291	29.7497	17.9974	63.8735	36.1265		35.2569	19.5257	23.6364	21.581	58.8933	41.1067		32.253	21.4229	31.4625	14.8617	63.7154	36.2846		34.8617	13.4387	34.1502	17.5494	69.0119	30.9881	7
L1	ZEBRAFISH	ZEBRAFISHL1-7B	3813	28.9274	21.9512	32.4416	16.6798	61.369	38.631		30.0551	22.3446	26.2785	21.3218	56.3336	43.6664		28.5602	24.6263	32.4941	14.3194	61.0543	38.9457		28.1668	18.8828	38.5523	14.3981	66.7191	33.2809	6
L1	ZEBRAFISH	ZEBRAFISHL1-7C	3516	28.2708	21.4733	33.504	16.752	61.7747	38.2253		28.8396	22.099	27.4744	21.587	56.314	43.686		29.7782	24.744	32.2526	13.2253	62.0307	37.9693		26.1945	17.5768	40.785	15.4437	66.9795	33.0205	6
L1	ZEBRAFISH	ZEBRAFISHL1-1	3837	33.3855	20.0938	30.6489	15.8718	64.0344	35.9656		32.2127	21.6575	25.5668	20.5629	57.7795	42.2205		31.509	22.3612	32.9163	13.2134	64.4253	35.5747		36.4347	16.2627	33.4636	13.8389	69.8984	30.1016	10
L1	ZEBRAFISH	zebrafishL1-13B	3795	29.697	19.7892	34.2819	16.2319	63.9789	36.0211		29.9605	19.6047	29.4071	21.0277	59.3676	40.6324		30.1186	23.7945	33.3597	12.7273	63.4783	36.5217		29.0119	15.9684	40.0791	14.9407	69.0909	30.9091	9
L1	ZEBRAFISH	zebrafishL1-13C	3816	31.001	21.1216	31.6038	16.2736	62.6048	37.3952		30.5031	21.5409	27.2013	20.7547	57.7044	42.2956		30.3459	23.0346	32.1541	14.4654	62.5	37.5		32.1541	18.7893	35.456	13.6006	67.6101	32.3899	13
L1	ZEBRAFISH	zebrafishL1-13A	3813	35.1167	19.8794	29.6355	15.3685	64.7522	35.2478		34.6971	18.9614	25.3344	21.0071	60.0315	39.9685		32.8875	22.1873	32.2581	12.6672	65.1456	34.8544		37.7655	18.4894	31.3139	12.4312	69.0795	30.9205	14
L1	ZEBRAFISH	zebrafishL1-13D	3807	32.3877	19.6217	31.5209	16.4697	63.9086	36.0914		31.4421	20.1734	26.7139	21.6706	58.156	41.844		31.0481	23.3255	31.9149	13.7116	62.963	37.037		34.673	15.3664	35.9338	14.0268	70.6068	29.3932	11
TX1	ZEBRAFISH	L1-5_DR	3864	44.4358	7.58282	27.5362	20.4451	71.972	28.028		42.4689	7.84161	21.2733	28.4161	63.7422	36.2578		42.8571	8.69565	32.1429	16.3043	75	25		47.9814	6.21118	29.1925	16.6149	77.1739	22.8261	24
TX1	ZEBRAFISH	L1-3_DR	3840	45.2344	8.35938	25.625	20.7812	70.8594	29.1406		43.0469	7.57812	19.7656	29.6094	62.8125	37.1875		43.4375	9.14062	31.7969	15.625	75.2344	24.7656		49.2188	8.35938	25.3125	17.1094	74.5312	25.4688	17
TX1	ZEBRAFISH	L1-2_DR	3852	39.9792	7.81412	27.7778	24.4289	67.757	32.243		40.109	7.32087	21.1059	31.4642	61.215	38.785		39.7975	9.19003	33.0218	17.9907	72.8193	27.1807		40.0312	6.93146	29.2056	23.8318	69.2368	30.7632	18
TX1	STICKLEBACK	Keno1_stickleback	3369	23.0929	21.1042	24.2802	31.5227	47.3731	52.6269		25.2004	21.0151	18.5218	35.2627	43.7222	56.2778		23.5085	19.2342	33.1256	24.1318	56.634	43.366		20.5699	23.0632	21.1932	35.1736	41.7631	58.2369	2
TX1	ZEBRAFISH	KenoDr1	3450	30.9855	19.7391	25.5942	23.6812	56.5797	43.4203		32.4348	19.1304	20.2609	28.1739	52.6957	47.3043		31.3913	18.1739	31.8261	18.6087	63.2174	36.7826		29.1304	21.913	24.6957	24.2609	53.8261	46.1739	4
TX1	ZEBRAFISH	KibiDr2	3918	31.6998	14.4461	31.9296	21.9245	63.6294	36.3706		30.5513	15.8499	25.5743	28.0245	56.1256	43.8744		32.6187	16.6922	32.8484	17.8407	65.4671	34.5329		31.9296	10.7963	37.366	19.9081	69.2956	30.7044	7
TX1	ZEBRAFISH	L1-Tx1-1_DR	3939	34.2219	12.0081	32.3432	21.4268	66.5651	33.4349		33.7395	14.0899	24.7525	27.4181	58.492	41.508		34.5011	14.4707	33.2064	17.8218	67.7075	32.2925		34.425	7.46382	39.0708	19.0404	73.4958	26.5042	10
TX1	FUGU	Tx1-3_Fugu	3543	22.9467	24.4708	23.5676	29.015	46.5143	53.4857		24.7248	24.0474	19.221	32.0068	43.9458	56.0542		26.3336	19.3903	30.906	23.37	57.2396	42.7604		17.7815	29.9746	20.5758	31.6681	38.3573	61.6427	0
TX1	STICKLEBACK	Kibi1_stickleback	4419	24.983	22.0638	24.6436	28.3096	49.6266	50.3734		28.3096	21.1134	19.4162	31.1609	47.7257	52.2743		28.3775	17.8547	31.5003	22.2675	59.8778	40.1222		18.2621	27.2234	23.0143	31.5003	41.2763	58.7237	2
TX1	ZEBRAFISH	KibiDr1	3963	31.4408	14.2821	34.3679	19.9092	65.8087	34.1913		31.4913	15.0643	27.9334	25.511	59.4247	40.5753		32.7782	16.3512	33.9137	16.9569	66.6919	33.3081		30.053	11.4307	41.2566	17.2597	71.3096	28.6904	8
TX1	ZEBRAFISH	L1-15_DR	3993	34.5605	12.2965	33.8593	19.2837	68.4197	31.5803		34.4102	13.9745	25.0939	26.5214	59.5041	40.4959		34.4853	14.6506	34.4853	16.3787	68.9707	31.0293		34.7859	8.26446	41.9985	14.9512	76.7844	23.2156	10
TX1	XENOPUS	Tx1-2_XT	3393	32.6	9.81	31.51	26.08	64.11	35.89		34.39	10.43	24.14	31.03	58.53	41.46		33.69	11.41	35.72	19.19	69.41	30.6		29.71	7.6	34.66	28.03	64.37	35.63	10
TX1	XENOPUS	Tx1_XT	3915	25.06	24.44	26.28	24.21	51.34	48.65		23.98	26.13	21.53	28.35	45.51	54.48		28.35	22.15	30.8	18.7	59.15	40.85		22.84	25.06	26.51	25.59	49.35	50.65	2
RTE	ANOLIS	RTE-1_AC_1	3450	31.16	27.07	18.81	22.96	49.97	50.03		32.96	25.13	12.7	29.22	45.66	54.35		33.57	22.09	25.22	19.13	58.79	41.22		26.96	34	18.52	20.52	45.48	54.52	0
RTE	MEDAKA	RTE2_medaka	1731	31.1958	12.5939	20.2773	35.933	51.4731	48.5269		33.9688	11.9584	15.078	38.9948	49.0468	50.9532		35.3553	12.305	26.8631	25.4766	62.2184	37.7816		24.2634	13.5182	18.8908	43.3276	43.1542	56.8458	1
RTE	MEDAKA	RTE3_medaka	2742	27.3158	8.16922	25.1276	39.3873	52.4435	47.5565		30.5252	8.42451	17.6149	43.4354	48.14	51.86		28.9934	9.95624	29.6499	31.4004	58.6433	41.3567		22.4289	6.12691	28.1182	43.326	50.547	49.453	1
RTE	STICKLEBACK	RTE-1_stickleback	3183	21.6462	23.3742	20.9551	34.0245	42.6013	57.3987		24.1282	23.3742	16.2111	36.2865	40.3393	59.6607		22.9029	21.8662	27.804	27.427	50.7069	49.2931		17.9076	24.8822	18.8501	38.36	36.7578	63.2422	0
RTE	TAKIFUGU	Expander2_Takifugu	3225	19.1938	25.2093	20.2791	35.3178	39.4729	60.5271		21.6744	25.0233	16.186	37.1163	37.8605	62.1395		21.2093	22.4186	26.7907	29.5814	48	52		14.6977	28.186	17.8605	39.2558	32.5581	67.4419	0
RTE	MEDAKA	RTE1_medaka	3180	19.2767	25.566	21.5409	33.6164	40.8176	59.1824		21.7925	25.283	17.2642	35.6604	39.0566	60.9434		21.7925	22.8302	26.7925	28.5849	48.5849	51.4151		14.2453	28.5849	20.566	36.6038	34.8113	65.1887	0
I	ZEBRAFISH	Nimb-1_DR	3783	41.6865	11.7103	25.7468	20.8565	67.4333	32.5667		41.7129	11.7367	19.1911	27.3592	60.904	39.096		38.2236	14.5123	29.8176	17.4465	68.0412	31.9588		45.1229	8.88184	28.2316	17.7637	73.3545	26.6455	24
I	ZEBRAFISH	Nimb-3	3777	39.6611	11.8348	26.6084	21.8957	66.2695	33.7305		40.4289	11.5965	19.301	28.6736	59.7299	40.2701		36.6164	14.6148	29.7855	18.9833	66.4019	33.5981		41.938	9.29309	30.7387	18.0302	72.6767	27.3233	14
I	ZEBRAFISH	Nimb-2_DR	3762	39.7927	13.5566	27.3791	19.2717	67.1717	32.8283		39.3939	14.7528	20.3349	25.5183	59.7289	40.2711		36.3636	16.0287	30.0638	17.5439	66.4274	33.5726		43.6204	9.88836	31.7384	14.7528	75.3589	24.6411	17
I	ZEBRAFISH	I-1_DR	3753	40.9539	11.1111	24.6469	23.288	65.6009	34.3991		42.2062	10.1519	17.506	30.1359	59.7122	40.2878		37.0903	14.2286	29.5763	19.1047	66.6667	33.3333		43.5651	8.95284	26.8585	20.6235	70.4237	29.5763	21
I	ZEBRAFISH	I-3_DR	3687	36.7236	19.4738	27.8275	15.975	64.5511	35.4489		36.6151	20.5858	21.2368	21.5622	57.8519	42.1481		36.1269	19.6908	29.7803	14.402	65.9072	34.0928		37.4288	18.1448	32.4654	11.9609	69.8942	30.1058	7
I	ZEBRAFISH	I-2_DR	2817	36.3152	19.5243	27.1565	17.0039	63.4718	36.5282		35.9957	21.9382	20.3408	21.7252	56.3365	43.6635		36.3152	18.6368	29.819	15.229	66.1342	33.8658		36.6347	17.9979	31.3099	14.0575	67.9446	32.0554	12
I	ANOLIS	Vingi-1_Aca	2952	31.9106	24.0854	22.6965	21.3076	54.607	45.393		32.7236	23.9837	17.0732	26.2195	49.7967	50.2033		32.5203	22.9675	25.2033	19.3089	57.7236	42.2764		30.4878	25.3049	25.813	18.3943	56.3008	43.6992	4
REX1	MEDAKA	Rex1-1_medaka	2328	27.4914	28.6082	22.6804	21.2199	50.1718	49.8282		33.5052	23.7113	17.7835	25	51.2887	48.7113		29.8969	25	28.3505	16.7526	58.2474	41.7526		19.0722	37.1134	21.9072	21.9072	40.9794	59.0206	1
REX1	FUGU	Rex1-1_fugu	2232	25.9409	33.4229	19.0412	21.595	44.9821	55.0179		34.543	24.7312	16.5323	24.1935	51.0753	48.9247		27.4194	28.629	26.2097	17.7419	53.629	46.371		15.8602	46.9086	14.3817	22.8495	30.2419	69.7581	0
REX1	STICKLEBACK	Rex1-3_stickleback	2259	25.498	32.8464	20.3187	21.3369	45.8167	54.1833		31.8725	25.7636	16.6003	25.7636	48.4728	51.5272		29.2165	28.1541	27.2244	15.405	56.4409	43.5591		15.405	44.6215	17.1315	22.842	32.5365	67.4635	0
REX1	ZEBRAFISH	Rex1-26_Dre	3000	28.6667	27.2333	23.0667	21.0333	51.7333	48.2667		33.4	24.1	17.2	25.3	50.6	49.4		29.5	26.4	27	17.1	56.5	43.5		23.1	31.2	25	20.7	48.1	51.9	1
REX1	ZEBRAFISH	Rex1-31_Dre	3051	26.352	29.8918	22.4189	21.3373	48.7709	51.2291		32.0551	26.1554	16.9125	24.8771	48.9676	51.0324		27.1386	27.8269	26.7453	18.2891	53.884	46.116		19.8623	35.6932	23.5988	20.8456	43.4612	56.5388	0
REX1	MEDAKA	Rex1-6_medaka	1881	28.5486	32.3764	19.6704	19.4046	48.219	51.781		32.8549	27.1132	16.1085	23.9234	48.9633	51.0367		28.8676	27.5917	28.3892	15.1515	57.2568	42.7432		23.9234	42.4242	14.5136	19.1388	38.437	61.563	2
REX1	FUGU	Rex1-2_Fugu	2058	21.6715	35.6657	20.068	22.5948	41.7396	58.2604		28.4257	29.4461	19.242	22.8863	47.6676	52.3324		24.6356	32.9446	25.8017	16.6181	50.4373	49.5627		11.9534	44.6064	15.1603	28.2799	27.1137	72.8863	0
REX1	STICKLEBACK	Rex1-1_stickleback	2814	22.9211	32.2672	21.2864	23.5252	44.2075	55.7925		27.8252	26.3326	20.4691	25.3731	48.2942	51.7058		27.1855	27.8252	27.2921	17.6972	54.4776	45.5224		13.7527	42.6439	16.0981	27.5053	29.8507	70.1493	1
REX1	STICKLEBACK	Rex1-2_stickleback	3075	23.187	27.8699	21.5285	27.4146	44.7154	55.2846		26.8293	26.3415	17.9512	28.878	44.7805	55.2195		28.1951	24.2927	28.5854	18.9268	56.7805	43.2195		14.5366	32.9756	18.0488	34.439	32.5854	67.4146	3
REX1	TAKIFUGU	Rex1-C_Takifugu	3003	25.2747	27.0729	21.7782	25.8741	47.0529	52.9471		31.6683	24.1758	17.3826	26.7732	49.0509	50.9491		28.7712	24.2757	27.8721	19.0809	56.6434	43.3566		15.3846	32.7672	20.0799	31.7682	35.4645	64.5355	3
REX1	ZEBRAFISH	Rex1-20_Dre	3072	30.7943	17.0898	29.8503	22.2656	60.6445	39.3555		33.1055	16.6992	23.6328	26.5625	56.7383	43.2617		31.6406	21.0938	29.9805	17.2852	61.6211	38.3789		27.6367	13.4766	35.9375	22.9492	63.5742	36.4258	10
REX1	MEDAKA	Rex1-4_medaka	2925	24.2735	27.5556	20.6496	27.5214	44.9231	55.0769		29.641	23.8974	17.5385	28.9231	47.1795	52.8205		28.2051	24.4103	26.4615	20.9231	54.6667	45.3333		14.9744	34.359	17.9487	32.7179	32.9231	67.0769	0
REX1	XENOPUS	REX1-3_XT	2961	27.19	26.48	25.3	21.04	52.49	47.52		33.43	22.8	20.16	23.61	53.59	46.41		28.88	25.03	28.37	17.73	57.25	42.76		19.25	31.61	27.36	21.78	46.61	53.39	1
REX1	XENOPUS	REX1-9_XT	2703	27.56	25.86	23.23	23.34	50.79	49.2		31.74	22.64	19.53	26.08	51.27	48.72		28.3	23.09	28.08	20.53	56.38	43.62		22.64	31.85	22.09	23.42	44.73	55.27	1
REX1	XENOPUS	REX1-2_XT	2862	26.48	26.94	23.65	22.92	50.13	49.86		31.55	24.11	18.87	25.47	50.42	49.58		27.88	23.17	28.3	20.65	56.18	43.82		20.02	33.54	23.79	22.64	43.81	56.18	2
CR1	ANOLIS	CR1_AC_1	2922	33.7782	20.4654	19.9863	25.77	53.7645	46.2355		35.9343	18.9938	13.8604	31.2115	49.7947	50.2053		36.037	18.1725	26.1807	19.6099	62.2177	37.7823		29.3634	24.23	19.9179	26.4887	49.2813	50.7187	2
CR1	XENOPUS	CR1-2_XT	2865	30.44	16.44	26.67	26.46	57.11	42.9		33.72	16.65	18.64	30.99	52.36	47.64		32.46	18.12	29.74	19.69	62.2	37.81		25.13	14.55	31.62	28.69	56.75	43.24	4
CR1	XENOPUS	CR1_1a_Xt	2262	30.46	15.56	28.16	25.82	58.62	41.38		34.62	15.52	20.16	29.71	54.78	45.23		33.55	16.58	30.64	19.23	64.19	35.81		23.21	14.59	33.69	28.51	56.9	43.1	5
CR1	XENOPUS	CR1_1b_Xt	2796	30.4	15.06	28.54	26	58.94	41.06		34.33	14.59	20.06	31.01	54.39	45.6		33.91	16.09	30.69	19.31	64.6	35.4		22.96	14.48	34.87	27.68	57.83	42.16	6
Crack	ZEBRAFISH	CR1-42_DR	2622	34.4775	16.6667	32.1129	16.7429	66.5904	33.4096		37.0709	16.2471	25.0572	21.6247	62.1281	37.8719		32.3799	20.4805	32.6087	14.5309	64.9886	35.0114		33.9817	13.2723	38.6728	14.0732	72.6545	27.3455	6
Crack	MEDAKA	CR1-1_medaka	3354	33.0054	21.6458	26.2373	19.1115	59.2427	40.7573		36.4043	18.6941	21.3775	23.5242	57.7818	42.2182		30.5903	24.6869	28.9803	15.7424	59.5707	40.4293		32.0215	21.5564	28.3542	18.068	60.3757	39.6243	7
Crack	ZEBRAFISH	CR1-25_DR	2616	35.2829	11.4679	33.3333	19.9159	68.6162	31.3838		36.5826	12.0413	26.1468	25.2294	62.7294	37.2706		36.2385	14.7936	33.8303	15.1376	70.0688	29.9312		33.0275	7.56881	40.0229	19.3807	73.0505	26.9495	11
Crack	STICKLEBACK	Crack-1_Jockey_stickleback	2880	31.4931	15.1736	32.8472	20.4861	64.3403	35.6597		36.875	15.625	23.2292	24.2708	60.1042	39.8958		31.4583	18.75	32.6042	17.1875	64.0625	35.9375		26.1458	11.1458	42.7083	20	68.8542	31.1458	4
Daphne	MEDAKA	Daphne2_medaka	1758	37.9977	13.7088	33.1058	15.1877	71.1035	28.8965		40.1024	13.8225	25.7679	20.3072	65.8703	34.1297		38.5666	15.1877	35.6655	10.5802	74.2321	25.7679		35.3242	12.116	37.884	14.6758	73.2082	26.7918	13
Daphne	MEDAKA	Daphne3_medaka	3087	39.2614	16.8124	27.47	16.4561	66.7315	33.2685		42.9543	13.0224	21.7687	22.2546	64.723	35.277		40.4276	15.4519	30.6122	13.5083	71.0398	28.9602		34.4023	21.9631	30.0292	13.6054	64.4315	35.5685	8
Daphne	STICKLEBACK	Daphne1_stickleback	2739	38.0431	15.4071	26.36	20.1899	64.4031	35.5969		42.2782	14.4578	18.6199	24.644	60.8981	39.1019		37.678	14.5674	31.5444	16.2103	69.2223	30.7777		34.1731	17.1961	28.9157	19.7152	63.0887	36.9113	7
Daphne	MEDAKA	Daphne1_Medaka	2847	40.8851	18.2648	24.0955	16.7545	64.9807	35.0193		42.4658	15.49	18.4405	23.6038	60.9062	39.0938		40.7798	16.5437	29.294	13.3825	70.0738	29.9262		39.4099	22.7608	24.5522	13.2771	63.9621	36.0379	12
L2	ANOLIS	L2_AC_4	2523	19.6988	26.6746	25.1288	28.4978	44.8276	55.1724		21.522	26.0404	19.5006	32.937	41.0226	58.9774		22.7111	26.8728	31.7479	18.6683	54.459	45.541		14.8633	27.1106	24.1379	33.8882	39.0012	60.9988	1
L2	ANOLIS	L2_AC_5	2358	19.7201	26.5479	24.9364	28.7956	44.6565	55.3435		22.0102	26.7176	19.084	32.1883	41.0941	58.9059		22.7735	26.7176	31.0433	19.4656	53.8168	46.1832		14.3766	26.2087	24.6819	34.7328	39.0585	60.9415	1
L2	ANOLIS	L2_AC_6	2574	20.5517	26.8842	24.6309	27.9332	45.1826	54.8174		21.6783	26.1072	19.3473	32.8671	41.0256	58.9744		22.8438	26.5734	31.7016	18.8811	54.5455	45.4545		17.1329	27.972	22.8438	32.0513	39.9767	60.0233	1
L2	ANOLIS	L2_AC_9	3006	20.326	26.2142	24.4511	29.0086	44.7771	55.2229		22.5549	24.5509	19.9601	32.9341	42.515	57.485		22.4551	26.6467	30.8383	20.0599	53.2934	46.7066		15.9681	27.4451	22.5549	34.0319	38.523	61.477	1
L2	ANOLIS	L2_AC_7	2244	19.9198	26.6934	25	28.3868	44.9198	55.0802		21.9251	26.3369	19.6524	32.0856	41.5775	58.4225		22.861	26.2032	31.2834	19.6524	54.1444	45.8556		14.9733	27.5401	24.0642	33.4225	39.0374	60.9626	1
L2	ANOLIS	L2_AC_8	2865	19.6859	26.562	24.3281	29.4241	44.014	55.986		21.6754	26.0733	18.3246	33.9267	40	60		22.6178	26.178	30.9948	20.2094	53.6126	46.3874		14.7644	27.4346	23.6649	34.1361	38.4293	61.5707	2
L2	ANOLIS	L2_AC_1	2001	19.6402	24.8376	24.8376	30.6847	44.4778	55.5222		22.039	24.4378	17.6912	35.8321	39.7301	60.2699		22.9385	25.0375	30.4348	21.5892	53.3733	46.6267		13.943	25.0375	26.3868	34.6327	40.3298	59.6702	1
L2	ANOLIS	L2_AC_11	2355	20.2123	27.0064	25.2229	27.5584	45.4352	54.5648		22.5478	27.1338	18.9809	31.3376	41.5287	58.4713		23.8217	25.8599	31.7197	18.5987	55.5414	44.4586		14.2675	28.0255	24.9682	32.7389	39.2357	60.7643	1
L2	ANOLIS	L2-23_Acar	2934	20.0068	27.5392	24.4035	28.0504	44.4104	55.5896		22.2904	26.8916	18.0982	32.7198	40.3885	59.6115		22.8016	26.2781	30.4703	20.4499	53.272	46.728		14.9284	29.4479	24.6421	30.9816	39.5706	60.4294	1
L2	ANOLIS	L2_AC_14	2358	19.7201	27.1841	25.1484	27.9474	44.8685	55.1315		21.1196	26.972	19.5929	32.3155	40.7125	59.2875		23.028	26.7176	31.0433	19.2112	54.0712	45.9288		15.0127	27.8626	24.8092	32.3155	39.8219	60.1781	0
L2	ANOLIS	L2_AC_15	2760	19.2754	27.2101	24.6377	28.8768	43.913	56.087		20.1087	26.7391	19.1304	34.0217	39.2391	60.7609		22.0652	26.5217	31.1957	20.2174	53.2609	46.7391		15.6522	28.3696	23.587	32.3913	39.2391	60.7609	0
L2	ANOLIS	L2_AC_10	2334	20.0086	26.1782	25.1071	28.7061	45.1157	54.8843		22.2365	25.4499	18.7661	33.5476	41.0026	58.9974		23.0077	25.8355	32.2622	18.8946	55.2699	44.7301		14.7815	27.2494	24.2931	33.6761	39.0746	60.9254	1
L2	ANOLIS	L2-18_Acar	3216	21.3308	25.2488	23.2276	30.1928	44.5585	55.4415		21.2687	24.8134	18.6567	35.2612	39.9254	60.0746		23.5075	25.7463	29.4776	21.2687	52.9851	47.0149		19.2164	25.1866	21.5485	34.0485	40.7649	59.2351	1
L2	ANOLIS	L2-29_Acar	3054	20.4977	26.6536	22.9862	29.8625	43.484	56.516		21.3163	25.3438	17.8782	35.4617	39.1945	60.8055		21.9057	26.8173	30.4519	20.8251	52.3576	47.6424		18.2711	27.7996	20.6287	33.3006	38.8998	61.1002	0
L2	ANOLIS	L2-21_Acar	2997	23.1565	28.0948	25.6256	23.1231	48.7821	51.2179		25.4254	29.1291	17.5175	27.9279	42.9429	57.0571		24.2242	28.2282	29.7297	17.8178	53.954	46.046		19.8198	26.9269	29.6296	23.6236	49.4494	50.5506	0
L2	ANOLIS	L2-20_Acar	2961	22.1884	27.0179	24.181	26.6126	46.3695	53.6305		23.6069	28.2675	18.0344	30.0912	41.6413	58.3587		23.3029	26.6464	29.7872	20.2634	53.0902	46.9098		19.6555	26.1398	24.7214	29.4833	44.3769	55.6231	3
L2	ANOLIS	L2-25_Acar	2157	22.7167	26.1474	24.1076	27.0283	46.8243	53.1757		22.5313	26.8428	18.637	31.9889	41.1683	58.8317		24.7566	27.2601	29.6245	18.3588	54.3811	45.6189		20.8623	24.3394	24.0612	30.7371	44.9235	55.0765	1
L2	XENOPUS	L2-2_XT	3231	20.1176	33.1786	31.2287	15.4751	51.3463	48.6537		23.3983	31.3835	26.3695	18.8487	49.7679	50.2321		21.727	33.9833	32.0334	12.2563	53.7604	46.2396		15.2275	34.169	35.2832	15.3203	50.5107	49.4893	3
L2	XENOPUS	L2-3_XT	2613	22.9238	35.553	29.6594	11.8638	52.5832	47.4168		24.1102	33.6395	26.7509	15.4994	50.8611	49.1389		24.1102	36.1653	29.9656	9.7589	54.0758	45.9242		20.5511	36.8542	32.2618	10.333	52.8129	47.1871	2
L2	ZEBRAFISH	L2-2_Dre	3024	26.0913	29.2989	28.3069	16.3029	54.3981	45.6019		27.6786	29.0675	21.5278	21.7262	49.2063	50.7937		25.496	32.2421	30.6548	11.6071	56.1508	43.8492		25.0992	26.5873	32.7381	15.5754	57.8373	42.1627	0
L2	STICKLEBACK	L2-5_stickleback	2961	20.7362	37.2172	26.4438	15.6028	47.18	52.82		23.7082	33.232	23.4043	19.6555	47.1125	52.8875		21.4792	37.0821	29.2806	12.1581	50.7599	49.2401		17.0213	41.3374	26.6464	14.9949	43.6677	56.3323	0
L2	STICKLEBACK	L2-2_Maui_stickleback	3387	23.2064	24.3283	31.9161	20.5492	55.1225	44.8775		24.4464	24.1807	24.8893	26.4836	49.3357	50.6643		24.8893	24.8007	33.8353	16.4748	58.7245	41.2755		20.2834	24.0035	37.0239	18.6891	57.3074	42.6926	0
L2	STICKLEBACK	L2-4_stickleback	2781	22.8695	26.0698	30.8522	20.2086	53.7217	46.2783		22.8695	26.3215	24.164	26.6451	47.0334	52.9666		26.4293	25.4585	34.52	13.5922	60.9493	39.0507		19.3096	26.4293	33.8727	20.3883	53.1823	46.8177	1
L2	MEDAKA	L2-3_medaka	1791	24.4556	25.014	30.4299	20.1005	54.8855	45.1145		26.1307	25.9631	23.2831	24.6231	49.4137	50.5863		24.6231	24.9581	35.6784	14.7404	60.3015	39.6985		22.6131	24.1206	32.3283	20.938	54.9414	45.0586	0
L2	MEDAKA	L2-1_medaka	1911	24.0712	24.9608	29.775	21.1931	53.8462	46.1538		24.6468	26.2166	21.6641	27.4725	46.3108	53.6892		27.9435	24.8038	33.752	13.5008	61.6954	38.3046		19.6232	23.8619	33.9089	22.606	53.5322	46.4678	1
L2	ZEBRAFISH	L2-17_Dre	3360	25.9226	20.3571	33.5417	20.1786	59.4643	40.5357		27.6786	21.6071	26.6964	24.0179	54.375	45.625		27.0536	22.1429	33.9286	16.875	60.9821	39.0179		23.0357	17.3214	40	19.6429	63.0357	36.9643	2
L2	ZEBRAFISH	L2-34_DR	3396	27.3557	20.4947	32.8622	19.2874	60.2179	39.7821		29.417	21.9081	25.7067	22.9682	55.1237	44.8763		27.7385	22.8799	34.1873	15.1943	61.9258	38.0742		24.9117	16.6961	38.6926	19.6996	63.6042	36.3958	7
L2	MEDAKA	L2-7_medaka	1641	24.9848	33.699	30.8958	10.4205	55.8806	44.1194		30.3473	31.6271	23.9488	14.0768	54.2962	45.7038		25.9598	32.5411	32.5411	8.95795	58.5009	41.4991		18.6472	36.9287	36.1974	8.22669	54.8446	45.1554	3
L2	MEDAKA	L2-9_medaka	2760	24.8551	31.7754	30.9783	12.3913	55.8333	44.1667		28.8043	31.1957	23.2609	16.7391	52.0652	47.9348		26.3043	30.8696	31.6304	11.1957	57.9348	42.0652		19.4565	33.2609	38.0435	9.23913	57.5	42.5	3
L2	ZEBRAFISH	L2-8_DR	3165	26.6667	22.4645	34.3128	16.5561	60.9795	39.0205		29.8578	24.0758	25.3081	20.7583	55.1659	44.8341		27.5829	26.6351	32.7962	12.9858	60.3791	39.6209		22.5592	16.6825	44.8341	15.9242	67.3934	32.6066	2
L2	ZEBRAFISH	L2-9_Dre	3168	24.0215	27.904	33.649	14.4255	57.6705	42.3295		27.3674	27.0833	26.8939	18.6553	54.2614	45.7386		25.4735	30.0189	32.0076	12.5	57.4811	42.5189		19.2235	26.6098	42.0455	12.1212	61.2689	38.7311	6
L2	FUGU	Maui_Fugu	3087	27.9236	22.9025	29.608	19.5659	57.5316	42.4684		30.3207	23.0321	21.5743	25.0729	51.895	48.105		28.9602	24.0039	32.4587	14.5773	61.4189	38.5811		24.4898	21.6715	34.7911	19.0476	59.2809	40.7191	7
L2	STICKLEBACK	L2-1_Maui_stickleback	3021	27.673	22.7739	29.8577	19.6955	57.5306	42.4694		29.0963	22.7408	22.6415	25.5214	51.7378	48.2622		28.2026	24.2304	33.2671	14.2999	61.4697	38.5303		25.72	21.3505	33.6643	19.2651	59.3843	40.6157	6
L2	ZEBRAFISH	L2-1_DR	2622	32.7613	22.0442	29.7483	15.4462	62.5095	37.4905		35.3547	21.6247	21.3959	21.6247	56.7506	43.2494		31.1213	23.7986	32.7231	12.357	63.8444	36.1556		31.8078	20.7094	35.1259	12.357	66.9336	33.0664	5
L2	ZEBRAFISH	L2-16_Dre	2793	34.7655	15.2166	33.6556	16.3623	68.4211	31.5789		36.0902	17.2932	24.3824	22.2342	60.4726	39.5274		35.1235	17.7229	34.5865	12.5671	69.71	30.29		33.0827	10.6337	41.9979	14.2857	75.0806	24.9194	8
L2	MEDAKA	L2-6_medaka	1248	26.6827	20.2724	32.2115	20.8333	58.8942	41.1058		28.3654	23.0769	23.3173	25.2404	51.6827	48.3173		30.5288	18.5096	35.0962	15.8654	65.625	34.375		21.1538	19.2308	38.2212	21.3942	59.375	40.625	2
L2	STICKLEBACK	L2-3_stickleback	2427	32.9213	23.2798	27.4001	16.3988	60.3214	39.6786		35.8467	21.0136	20.0247	23.115	55.8714	44.1286		32.6329	23.3622	31.1496	12.8554	63.7824	36.2176		30.2843	25.4635	31.026	13.2262	61.3103	38.6897	5
L2	ZEBRAFISH	L2-3_Dre	2889	30.9796	20.2838	30.1488	18.5877	61.1284	38.8716		35.514	19.107	21.4953	23.8837	57.0093	42.9907		29.9065	20.2492	33.9564	15.8879	63.8629	36.1371		27.5182	21.4953	34.9948	15.9917	62.513	37.487	1
R4	ANOLIS	R4-1_AC	3414	38.22	21.5	19.04	21.24	57.26	42.74		40.16	22.14	12.3	25.4	52.46	47.54		40.07	19.33	25.66	14.94	65.73	34.27		34.45	23.02	19.16	23.37	53.61	46.39	2
R4	TAKIFUGU	Rex6_Takifugu	3411	31.5743	25.6523	15.9191	26.8543	47.4934	52.5066		37.1152	23.6588	11.6095	27.6165	48.7247	51.2753		32.102	23.8347	24.7142	19.3492	56.8162	43.1838		25.5057	29.4635	11.4336	33.5972	36.9393	63.0607	1
PENELOPE	MEDAKA	Penelope1_medaka	1866	32.6902	25.4019	20.7931	21.1147	53.4834	46.5166		33.6013	23.4727	15.7556	27.1704	49.3569	50.6431		36.8167	22.508	24.9196	15.7556	61.7363	38.2637		27.6527	30.2251	21.7042	20.418	49.3569	50.6431	0
PENELOPE	STICKLEBACK	Penelope1_stickleback	2214	30.6685	24.0741	25.3388	19.9187	56.0072	43.9928		36.5854	22.8997	18.6992	21.8157	55.2846	44.7154		33.6043	20.5962	29.6748	16.1247	63.2791	36.7209		21.8157	28.7263	27.6423	21.8157	49.458	50.542	5
PENELOPE	STICKLEBACK	Penelope2_stickleback	2217	31.7095	23.1394	24.5377	20.6134	56.2472	43.7528		36.5359	21.6509	19.4858	22.3275	56.0217	43.9783		35.318	20.839	28.2815	15.5616	63.5995	36.4005		23.2747	26.9283	25.8457	23.9513	49.1204	50.8796	10
PENELOPE	XENOPUS	Penelope-6_XT	2199	34.47	23.42	20.92	21.19	55.39	44.61		35.74	21.28	15.83	27.15	51.57	48.43		36.43	22.65	25.24	15.69	61.67	38.34		31.24	26.33	21.69	20.74	52.93	47.07	0
PENELOPE	XENOPUS	Penelope-5_XT	2517	33.8498	23.2817	20.8979	21.9706	54.7477	45.2523		34.6841	21.3349	16.5673	27.4136	51.2515	48.7485		37.0679	22.2884	25.3874	15.2563	62.4553	37.5447		29.7974	26.2217	20.739	23.242	50.5364	49.4636	2
PENELOPE	XENOPUS	Penelope-8_XT	2877	33.4724	15.6761	29.5447	21.3069	63.017	36.983		35.0365	16.0584	23.5662	25.3389	58.6027	41.3973		35.245	16.1627	30.5527	18.0396	65.7977	34.2023		30.1356	14.8071	34.5151	20.5422	64.6507	35.3493	2
PENELOPE	XENOPUS	Penelope-10_XT	2577	28.4439	17.5786	31.6647	22.3128	60.1087	39.8913		29.1036	17.695	25.3783	27.8231	54.482	45.518		31.8976	20.2561	29.9185	17.9278	61.8161	38.1839		24.3306	14.7846	39.6973	21.1874	64.0279	35.9721	0
PENELOPE	XENOPUS	Penelope2_XT	2199	28.69	24.47	28.51	18.33	57.2	42.8		32.61	23.6	22.1	21.69	54.71	45.29		29.88	25.1	28.79	16.23	58.67	41.33		23.6	24.69	34.65	17.05	58.25	41.74	3
PENELOPE	XENOPUS	Penelope4_XT	2217	28.73	28.73	25.98	16.55	54.71	45.28		32.61	26.39	21.79	19.22	54.4	45.61		28.69	26.25	30.18	14.88	58.87	41.13		24.9	33.56	25.98	15.56	50.88	49.12	1
PENELOPE	XENOPUS	Penelope3_XT	2214	26.92	20.28	31.98	20.82	58.9	41.1		29.13	22.22	23.44	25.2	52.57	47.42		27.78	22.63	31.84	17.75	59.62	40.38		23.85	15.99	40.65	19.51	64.5	35.5	0
PENELOPE	XENOPUS	Penelope1A_XT	2184	28.94	26.56	25.55	18.96	54.49	45.52		32.69	25.27	20.05	21.98	52.74	47.25		31.04	25	27.88	16.07	58.92	41.07		23.08	29.4	28.71	18.82	51.79	48.22	0
PENELOPE	XENOPUS	Penelope1_XT	2223	29.06	26.45	26.18	18.31	55.24	44.76		33.47	25.24	19.7	21.59	53.17	46.83		30.23	25.1	28.21	16.46	58.44	41.56		23.48	29.01	30.63	16.87	54.11	45.88	3
PENELOPE	XENOPUS	Penelope1B_XT	2184	29.85	26.88	24.91	18.36	54.76	45.24		34.07	25.14	19.51	21.29	53.58	46.43		31.04	25.14	27.88	15.93	58.92	41.07		24.45	30.36	27.34	17.86	51.79	48.22	2
PENELOPE	XENOPUS	Penelope1C_XT	2223	29.6	27.17	24.92	18.31	54.52	45.48		32.93	25.51	20.24	21.32	53.17	46.83		30.63	25.24	27.94	16.19	58.57	41.43		25.24	30.77	26.59	17.41	51.83	48.18	3
PENELOPE	ANOLIS	Poseidon_Ac_4	2541	37.66	26.56	17.55	18.22	55.21	44.78		39.43	25.74	11.69	23.14	51.12	48.88		38.96	21.13	24.91	14.99	63.87	36.12		34.59	32.82	16.06	16.53	50.65	49.35	2
PENELOPE	ANOLIS	Penelope-3_Acar	1962	35.22	21.61	27.57	15.6	62.79	37.21		37.46	19.88	21.25	21.41	58.71	41.29		33.94	21.41	30.89	13.76	64.83	35.17		34.25	23.55	30.58	11.62	64.83	35.17	7
PENELOPE	ANOLIS	Penelope-5_Acar	1965	35.52	21.07	28.6	14.81	64.12	35.88		38.02	21.07	21.83	19.08	59.85	40.15		34.05	21.07	31.45	13.44	65.5	34.51		34.5	21.07	32.52	11.91	67.02	32.98	8
PENELOPE	ANOLIS	Penelope-6_Acar	1968	34.91	21.54	29.52	14.02	64.43	35.56		38.72	20.27	23.32	17.68	62.04	37.95		34.76	22.87	30.34	12.04	65.1	34.91		31.25	21.49	34.91	12.35	66.16	33.84	4
PENELOPE	ANOLIS	Penelope-2_Acar	1968	35.62	21.54	29.27	13.57	64.89	35.11		38.72	20.73	22.56	17.99	61.28	38.72		35.98	21.8	30.95	11.28	66.93	33.08		32.16	22.1	34.3	11.43	66.46	33.53	9
PENELOPE	ANOLIS	Penelope-1_Acar	2049	34.41	21.23	30.11	14.25	64.52	35.48		38.07	19.33	25.33	17.28	63.4	36.61		34.7	21.52	30.6	13.18	65.3	34.7		30.45	22.84	34.41	12.3	64.86	35.14	3
PENELOPE	ANOLIS	Neptune1_Ac	2097	34.81	19.84	28.14	17.22	62.95	37.06		36.91	19.46	22.46	21.17	59.37	40.63		34.19	20.03	30.76	15.02	64.95	35.05		33.33	20.03	31.19	15.45	64.52	35.48	5
